# Supplementary material for: Virulence role of the outer membrane protein CarO in carbapenem-resistant Acinetobacter baumannii
Source: Virulence. 2020 Dec 10;11(1):1727–37. doi: 10.1080/21505594.2020.1855912 (PMC7733888; doi:10.1080/21505594.2020.1855912)
Supplement: Supplemental Material [file KVIR_A_1855912_SM8081.xlsx]

## Sheet: DatasetS2.Virulence
Data set S2. Virulence genes identified in the 6 bacteraemic carbapenem-resistant A. baumannii clinical isolates when compared their whole-genome sequencing data with the Virulence Factors of Pathogenic Bacteria database (VFDB).
Virulence factor class	Virulence factorsa	Related genesa	Isolates presenting the corresponding gene
Adherence	Outer membrane protein	ompA	B1	B4	B7	B8	B9	B11
Biofilm formation	AdeFGH efflux pump/transport autoinducer	adeF	B1	B4	B7	B8	B9	B11
		adeG	B1	B4	B7	B8	B9	B11
		adeH	B1	B4	B7	B8	B9	B11
	Biofilm associated protein	bap	B1	B4	B7	B8	B9	B11
	Csu pili	csuA/B	B1	B4	B7	B8	B9	B11
		csuA	B1	B4	B7	B8	B9	B11
		csuB	B1	B4	B7	B8	B9	B11
		csuC	B1	B4	B7	B8	B9	B11
		csuD	B1	B4	B7	B8	B9	B11
		csuE	B1	B4	B7	B8	B9	B11
	PNAG	pgaA	B1	B4	B7	B8	B9	B11
		pgaB	B1	B4	B7	B8	B9	B11
		pgaC	B1	B4	B7	B8	B9	B11
		pgaD	B1	B4	B7	B8	B9	B11
Enzyme	Phospholipase C	plC	B1	B4	B7	B8	B9	B11
	Phospholipase D	plD	B1	B4	B7	B8	B9	B11
Immune evasion	LPS	lpsB	B1	B4	B7	B8	B9	B11
		lpxA	B1	B4	B7	B8	B9	B11
		lpxB	B1	B4	B7	B8	B9	B11
		lpxC	B1	B4	B7	B8	B9	B11
		lpxD	B1	B4	B7	B8	B9	B11
		lpxL	B1	B4	B7	B8	B9	B11
		lpxM	B1	B4	B7	B8	B9	B11
	Capsule	AB57_0091	B1	B4	B7	B8	B9	B11
		AB57_0092	B1	B4	B7	B8	B9	B11
		AB57_0093	B1	B4	B7	B8	B9	B11
		AB57_0094	B1	B4	B7	B8	B9	B11
		AB57_0095	B1	B4	B7	B8	B9	B11
		AB57_0096	B1	B4	B7	B8	B9	B11
		AB57_0097	B1	B4	B7	B8	B9	B11
		AB57_0098	B1	B4	B7	B8	B9	B11
		AB57_0099	B1	B4	B7	B8	B9	B11
		AB57_0100	B1	B4	B7	B8	B9	B11
		AB57_0101	B1	B4	B7	B8	B9	B11
		AB57_0102	B1	B4	B7	B8	B9	B11
		AB57_0103	B1	B4	B7	B8	B9	B11
		AB57_0104	B1	B4	B7	B8	B9	B11
		AB57_0105	B1	B4	B7	B8	B9	B11
		AB57_0106	B1	B4	B7	B8	B9	B11
		AB57_0107	B1	B4	B7	B8	B9	B11
		AB57_0108	-	B4	B7	B8	B9	B11
		AB57_0109	-	B4	B7	B8	B9	B11
		AB57_0110	-	B4	B7	B8	B9	B11
		AB57_0111	-	B4	B7	B8	B9	B11
		AB57_0112	-	-	-	-	-	-
		AB57_0113	-	-	-	-	-	-
		AB57_0114	-	-	-	-	-	-
		AB57_0115	-	-	-	-	-	-
Iron uptake	Acinetobactin	barA	B1	B4	B7	B8	B9	B11
		barB	B1	B4	B7	B8	B9	B11
		basA	B1	B4	B7	B8	B9	B11
		basB	B1	B4	B7	B8	B9	B11
		basC	B1	B4	B7	B8	B9	B11
		basD	B1	B4	B7	B8	B9	B11
		basF	B1	B4	B7	B8	B9	B11
		basG	B1	B4	B7	B8	B9	B11
		basH	B1	B4	B7	B8	B9	B11
		basI	B1	B4	B7	B8	B9	B11
		basJ	B1	B4	B7	B8	B9	B11
		bauA	B1	B4	B7	B8	B9	B11
		bauB	B1	B4	B7	B8	B9	B11
		bauC	B1	B4	B7	B8	B9	B11
		bauD	B1	B4	B7	B8	B9	B11
		bauE	B1	B4	B7	B8	B9	B11
		bauF	B1	B4	B7	B8	B9	B11
		entE	B1	B4	B7	B8	B9	B11
	Heme utilization	hemO	-	-	-	-	-	-
		AB57_0984	B1	B4	B7	B8	B9	B11
		AB57_0985	-	-	-	-	-	-
		AB57_0986	-	-	-	-	-	-
		AB57_0987	-	-	-	-	-	-
		AB57_0988	-	-	-	-	-	-
		AB57_0989	-	-	-	-	-	-
		AB57_0990	-	-	-	-	-	-
		AB57_0992	-	-	-	-	-	-
		AB57_0993	B1	B4	B7	B8	B9	B11
Regulation	Quorum sensing	abaI	B1	B4	B7	B8	B9	B11
		abaR	B1	B4	B7	B8	B9	B11
	Two component system	bfmR	B1	B4	B7	B8	B9	B11
		bfmS	B1	B4	B7	B8	B9	B11
Serum resistance	Polysaccharide polymer	pbpG	B1	B4	B7	B8	B9	B11
aVirulence factors/genes described in the A. baumannii isolate AB0057. PNAG: polysaccharide poly-N-acetylglucosamine; LPS: lipopolysaccharide.
