# Supplementary material for: Virulence role of the outer membrane protein CarO in carbapenem-resistant Acinetobacter baumannii
Source: Virulence. 2020 Dec 10;11(1):1727–37. doi: 10.1080/21505594.2020.1855912 (PMC7733888; doi:10.1080/21505594.2020.1855912)
Supplement: Supplemental Material [file KVIR_A_1855912_SM8074.xlsx]

## Sheet: DatasetS1.Resistance
Data set S1. Antimicrobial resistance mechanisms identified by ResFinder (A) and BLAST (B), or genes with functional annotations including either the term "resistance" or "antibiotic" (C), from whole-genome sequencing data of the 6 bacteraemic carbapenem-resistant A. baumannii clinical isolates.
	Isolates presenting the corresponding gene or mechanism						Gene names	Description
A	B1	B4	B7	B8	B9	B11	blaADC-25	Beta-lactam resistance gene, AmpC
	B1	-	-	-	-	-	blaOXA-109	Beta-lactam resistance gene, carbapenemase
	-	B4	B7	B8	B9	B11	blaOXA-66	Beta-lactam resistance gene, carbapenemase
	B1	-	-	-	-	-	blaOXA-24/40	Beta-lactam resistance gene, carbapenemase
	-	B4	B7	B8	B9	B11	blaOXA-58	Beta-lactam resistance gene, carbapenemase
	B1	B4	-	-	B9	-	aac(6')-Ip	Aminoglycoside resistance gene
	-	-	B7	B8	-	B11	aac(3)-Ia	Aminoglycoside resistance gene
	B1	-	-	-	-	-	aac(3)-IIa	Aminoglycoside resistance gene
	-	-	B7	B8	-	B11	aadA1	Aminoglycoside resistance gene
	B1	B4	B7	B8	B9	B11	strA	Aminoglycoside resistance gene
	B1	B4	B7	B8	B9	B11	strB	Aminoglycoside resistance gene
	B1	B4	B7	B8	B9	B11	sul1	Sulphonamide resistance gene
	-	B4	B7	B8	B9	B11	sul2	Sulphonamide resistance gene
	B1	B4	B7	B8	B9	B11	tet(B)	Tetracycline resistance gene
B	B1	B4	B7	B8	B9	B11	S83L mutation in gyrAa	Quinolone resistance mechanism	aAmino acid position equivalent to Ser-83 of E. coli
	B1	B4	B7	B8	B9	B11	S80L mutation in parCb	Quinolone resistance mechanism	bAmino acid positions equivalent to Ser-80 and Ser-463 of E. coli.
	-	B4	-	-	B9	-	I581M mutation in rpoB	Rifampicin resistance mechanism
	-	-	B7	B8	-	B11	S583L mutation in rpoB	Rifampicin resistance mechanism
C	B1	B4	B7	B8	B9	B11	mexB	Multidrug resistance protein MexB
	B1	B4	B7	B8	B9	B11	nolG	Acriflavine resistance protein
	B1	B4	B7	B8	B9	B11	yhcA	Putative multidrug resistance protein
	B1	B4	B7	B8	B9	B11	emrY	Drug resistance transporter EmrB/QacA suBfamily
	B1	B4	B7	B8	B9	B11	emrB	Multidrug resistance protein B
	B1	B4	B7	B8	B9	B11	smvA	Major facilitator superfamily methyl viologen resistance protein
	B1	B4	B7	B8	B9	B11	czcC	Cobalt-zinc-cadmium resistance protein CzcC
	B1	B4	B7	B8	B9	B11	farB	MFS transporter, DHA2 family, multidrug resistance protein B
	B1	B4	B7	B8	B9	B11	ypnP	Multidrug resistance protein, MATE family
	B1	B4	B7	B8	B9	B11	norM	Multidrug resistance protein, MATE family
	B1	B4	B7	B8	B9	B11	acrA	Acriflavine resistance protein A
	B1	B4	B7	B8	B9	B11	fsr	Fosmidomycin resistance protein
	B1	B4	B7	B8	B9	B11	mexB	Resistance-nodulation-cell division (RND) multidrug efflux transporter MexB
	B1	-	-	-	-	-	merA	Mercuric reductase
	B1	B4	B7	B8	B9	B11	tetB	Tetracycline resistance protein, class B
	B1	B4	B7	B8	B9	B11	bcr	Bicyclomycin resistance protein
	B1	B4	B7	B8	B9	B11	ABSDF2341	Putative multidrug resistance protein
	B1	B4	B7	B8	B9	B11	ABAYE2235	Putative tetracycline resistance protein
	B1	B4	B7	B8	B9	B11	emrA	Membrane fusion component of tripartite multidrug resistance system
	B1	B4	B7	B8	B9	B11	ampC	Beta-lactamase
	B1	-	B7	B8	-	B11	M3Q_pABCC8	Toxic anion resistance protein TelA
	B1	B4	B7	B8	B9	B11	yBhR	Antibiotic transport system permease protein
	B1	B4	B7	B8	B9	B11	emrA	Multidrug resistance protein A
	B1	B4	B7	B8	B9	B11	pac	Penicillin amidase
	B1	B4	B7	B8	B9	B11	emrA	Putative multidrug resistance efflux pump
	B1	B4	-	-	B9	-	arsB	Arsenical-resistance protein
	B1	B4	B7	B8	B9	B11	cacD	Cobalt-zinc-cadmium resistance protein CzcD
	B1	B4	B7	B8	B9	B11	ABAYE0009	Putative RND type efflux pump involved in aminoglycoside resistance (AdeT)
	B1	B4	B7	B8	B9	B11	ABAYE0008	Putative RND type efflux pump involved in aminoglycoside resistance (AdeT)
	B1	B4	B7	B8	B9	B11	adeT	RND efflux pump involved in aminoglycoside resistance
	B1	B4	B7	B8	B9	B11	ydhJ	Multidrug resistance protein A
	B1	B4	B7	B8	B9	B11	adeT	RND type efflux pump involved in aminoglycoside resistance
	-	B4	B7	B8	B9	B11	folP	Dihydropteroate synthase
	B1	-	-	-	-	-	aac(3)II	Aminoglycoside N(3)-acetyltransferase III
	B1	B4	B7	B8	B9	B11	mrcB	Penicillin-binding protein 1B
	B1	B4	B7	B8	B9	B11	sul1	Dihydropteroate synthase
	B1	B4	B7	B8	B9	B11	strB	Streptomycin resistance protein
	B1	B4	B7	B8	B9	B11	cpo	Chloride peroxidase
	B1	B4	B7	B8	B9	B11	uppP	Undecaprenyl-diphosphatase
	-	B4	B7	B8	B9	B11	blaoxa58	Beta-lactamase
	B1	B4	B7	B8	B9	B11	pcoB	Copper resistance protein B
	B1	B4	B7	B8	B9	B11	gacA	Response regulator (Global antibiotic and cyanide control protein, LuxR/UhpA family)
	B1	B4	B7	B8	B9	B11	A1S_0317	Putative fusaric acid resistance protein
	B1	B4	B7	B8	B9	B11	yahN	Resistance factor to homoserine/threonine, RhtB family
	B1	B4	B7	B8	B9	B11	yrhP	Resistance factor to homoserine/threonine, RhtB family
	B1	B4	B7	B8	B9	B11	tetR	Tetracycline repressor protein
	B1	B4	-	-	B9	-	aac(6')I	Aminoglycoside acetyltransferase (6') type I
	B1	B4	B7	B8	B9	B11	ABAYE1699	Putative transcriptional repressor of multidrug resistance pump (MarR family)
	B1	-	-	-	-	-	tmrB	Tunicamycin resistance protein
	-	-	B7	B8	-	B11	aac(3)I	AAC(3)-Ia aminoglycoside (3) acetyltransferase
	B1	B4	B7	B8	B9	B11	aadA1	Aminoglycoside-3''-adenylyltransferase ANT(3'')-I
	B1	B4	B7	B8	B9	B11	ABAYE1609	Putative transcriptional repressor of multidrug resistance pump (MarR family)
	B1	B4	B7	B8	B9	B11	macB	Macrolide export ATP-binding/permease protein MacB3.6.3
	B1	B4	B7	B8	B9	B11	merR	MerR regulatory protein
	B1	B4	B7	B8	B9	B11	ohr	Organic hydroperoxide resistance protein
	B1	B4	B7	-	-	-	carO	Carbapenem-associated resistance protein
	B1	B4	B7	B8	B9	B11	merC	Mercuric resistance protein
	B1	B4	B7	B8	B9	B11	sugE	Quaternary ammonium compound-resistance protein
	-	B4	-	-	B9	-	merD	Mercuric resistance transcriptional repressor protein
	B1	B4	B7	B8	B9	B11	AQ481_00120	Antibiotic biosynthesis monooxygenase
	B1	-	-	-	-	-	pcoB	Copper resistance protein CopB
	B1	B4	B7	B8	B9	B11	pcoA	Copper resistance protein A
	B1	-	-	-	-	-	eBr	Delta-quaternary ammonium resistance protein
	B1	B4	B7	B8	B9	B11	merA	Mercuric reductase
	B1	B4	B7	B8	B9	B11	emrB	Drug resistance transporter EmrB/QacA suBfamily
