# Supplementary material for: Virulence role of the outer membrane protein CarO in carbapenem-resistant Acinetobacter baumannii
Source: Virulence. 2020 Dec 10;11(1):1727–37. doi: 10.1080/21505594.2020.1855912 (PMC7733888; doi:10.1080/21505594.2020.1855912)
Supplement: Supplemental Material [file KVIR_A_1855912_SM7946.zip]

Archive with 2 entries (2 files):
- Supplementary_FigureS1.pdf
- Supplementary_TableS1.docx
